# Supplementary material for: Purely ropivacaine-based TEA vs single TAP block in pain management after elective laparoscopic colon surgery within an upgraded institutional ERAS program
Source: Surg Endosc. 2021 Sep 3;36(5):3323–31. doi: 10.1007/s00464-021-08647-z (PMC8415194; doi:10.1007/s00464-021-08647-z)
Supplement: Supplementary file 1 — Supplementary file1 (XLSX 41 KB) [file 464_2021_8647_MOESM1_ESM.xlsx]

## Sheet: Taul2
Patient number	Group	PainNRS0 rest	PainNRS0 movement	PainNRS1morning rest	PainNRS1morning movement	PainNRS1evening rest	PainNRS1evening movement	PainNRS2morning rest	PainNRS2morning movement	PainNRS2evening rest	PainNRS2evening movement
1	1	5	5	4.5	6	2.5	3	2.5	4.5	2	3
2	2	0	0.5	0	0	2	2.5	2	3	0	3
3	2	3	4	3.5	3	3	3	4	3	2.5	3
4	1	3
5	1	3	3	2.5	4.5	0	2	0	0
6	1	1.5	3	1	3	1.5	2	1.5	2.5	2	2
7	2	0	1	7.5	6	0	0	0	1
8	1	2	3	2	3.5	2	3	1.5	3	2	3
9	1	0.5	1.5	0	1	0	1	0	2
10	2	2.5		3.5		6	8	0	1	1.5	1.5
11	2	0	1	5			2	0	5	0	2
12	2	0	0			0	0
14	2	5.5	8			2	3	5.5	6	0	0
15	2	3	3	0	0	0	0	0	0	0	0
16	1	3.5	4	5	5	3	3.5	3	3	4.5	5
17	2	2	3	1.5	2	3	2	2	2	1	1
18	2	3	4	2	3	1	2	0	0	0	0
19	1	0	0	1	1	0	0.5	0	1	0	0
20	2	0	0	0	0	0	0	0	0	0	0
21	1	0	2	2	1	0	0	0	0	0	3
22	1	4	0	2.5	4.5	0	0	0	0	0	0
24	1	3	4	1	2.5	0	3	2	3	0	3
25	1	3	4.5	5	5	0	0	0	0	0	0
26	2	4.5	2	3	7	2	2	0	0	0	0
27	2	0	0	0	0	0.5	1	3.5	4	0	0
28	1	7	7	0	0	0	0	0	0	0	0
30	2	0	2.5	1	1	0	0	0	0.5	2	2
31	1	4	3	0.5	0	2	0	0	0	0	0
32	2	0	0	2.5	2.5	3.5	3.5	0	0	0	1
33	1	2.5	2.5	3.5	2	1.5	2	1	2	1	2
34	2	4		3	6	4	8	2.5	3	3.5	4.5
35	1	6		6		3	4	3	5	1.5	4
36	2	1	5	0	0	1	3	0	2
37	1	4	5
38	1	1.5	2	4	3	2	2.5	0	1	0	0.5
39	1	4		3	5	2	2	1	2
40	2	0	0.5	0	1	0	1	0	0	0	0
42	2	0	1	0	1	6	6	6	7	0	0
43	2	1.5	2	2	3	1	1	0	1	1	1
44	1	0	0	0	0	0	0	0	0	0	0
45	1	3	4	2.5	3	1	2.5	0	4	0	3
46	2	0	0.5	2	0	0	0	0	0	0	0
47	1	1.5	2	5.5	2	3	3.5	5		1	2
48	2	1		1	3	1	2	2	3	1.5	2.5
50	1	2.5	5	0	0	1	2	0	1	0	0
51	1	2	3.5	1.5	2	2.5	4	2	4	2	2
52	1	1.5	1.5	0	0	0	0	0	0
54	2	4	7	5.5	6.5	7	5	0.5		6	6.5
56	2	0	1	3	4	1.5	2.5	2.5	2.5	1.5	2.5
57	1	1.5	0	3	3	0	0	0	0	0	0
58	1	4	7	5.5	7	3	5	5.5	3	4	0
59	2	2.5	3	1.5	1	3	1	1	1	0.5	1
60	1	1	5	0	0	0	6	2	4	0	1.5
61	2	6.5	0	1.5	3.5	1	0	0	1	0	0
62	1	0	2	0	1.5	0.5	0	0.75	1	0	0
64	2	0	0	0	0	0	0	0	0	0	0
65	1	2.5	5	4.5	4.5	5	5.5	0	0	0	0
66	1	2	3	1.5	3	0	2	0	0.5	0	0.5
67	2	0.5	0.5	0	0	0	0	0	2	0	2
68	1	4		3	3	0	0	3	4	0	4
69	2	2.5	0	0	0	0	1	0	0	0	0
70	2	0	0	0.5	0.5	1	1	0	0	0	0
71	2	2	3	2	1	1	2	4	5	0	0
72
73	1	0	0	0	0	0	0	0	0	0	0
74	1	0	0	0	0	0	0	0	0	0	0
75	1	1.5	2.5	0	0	0	0	0	0	0	0
76	2	1.5	0	1	1	0	0	0.5	0.5	0	0
78	2	2	2.5	7	7	0	6	2	0	2	0
79	2	0	0	3.5	5	0	0	0	0	0	0
80	1	4.2	5	5	4.5	5	4.5	1	4	0	0
81	1	1	2	1	2	0	2	0.5	2	0	1.3
83	2	1.6	1	1.5	1.5	1	1.5	1	1	1.3	1.6
84	2	1	2	3	1	0	1.3	0	1.5	0	1
85	1	2	5	0	2	0	0	0	0	0	0
86	1	1	1	1	1	0	1	0	0	1	2
87	1	4.25	3	2	2	3	3	2	3	2	2
88	2	2		3	4	2	3	2	4	1.5	2.5
89	2	6.5	10	4	6	0.5	3	0	5	2.5	4.5
90	1	1	1.5	1	1	1.5	2	1	4	0	0
91	2	0	0	0.5	2	0	0.5	2	3	0	0
92	2	5	5	4	2	2.5	4	2	2	0	2
93	1	0	0.5	0	0	0	0	0	0
94	1	2	2	2	2	0	0	2	3	0	1
95	2	3	3	1	2	0	0	0	1	1.5	2
96	2	0	0	0	0	0	0	1	1	2	2
97	1	7	6.5	3	3	1.5	3			2	2
98	2	0	1	0	1	0	1	0	1
99	2	2	3	0	2	1	6	0	0	1.5	5
101	2	6		2.5	2.5	0.5	6.5	1	6	1	6
102	2	1	1.5	2.5	4	3	4	3	4
103	1	2	2.5	1.5	2.5	1.5	2.5	2	2	1	1
105	1	0	0	0	0	0	0	0	0	0	0
106	2	2	2			1.5	1.5			2	2
108	1	1	1.5	1	6					0	3
109	2	3	6	2.5	3.5	2.5	3
110	1	2	2.5	0	0	2	2.5	1	3
111	1	2	2	1	1.5	0	0	0	0	0	0
112	2	0	0	0	0	2	2	0	0	0	0
113	2	2	0	0	0	0	0	0	0	3	4
114	2	1	1	1	4	1	4	2	0	0	0
115	1	5	6	5	8	2	6	0	0	0	0
116	2	0	0	2	0	0	1	1	0	0	1
118	2	0		0	4	0	1	0	0
119	1	1		1.5	2	1	2	8	4	0.5	1.5
120	1	4	4	2.5	3	2	4	0.5	2.5	0.5	2
121	2	0	0	1	0.3	0.5	0.5	0	0	0	0
122	2	2.5		0	0	1.5	2	4
123	2
124	1	0	0	7		4	5	2.5	3	1	3
125	1	2	1	1	3.5	0.5	3.5	0.5	1
126	2	5	5	5	4	3	4	2.5	4	4	4
128	1	6		5	6	2	2	0	1	0	0
129	1	1	1			0.5	1	4	4	0	1
130	1	0.5	0.5	0	0	0	0	0	0	0	0
131	2	2.5	3	1.5	2.5			1	1	0	0.5
132	1	1.5	2.5	0	1	1.5	2	0	1	0	1
133	1	4.5	4		5					1	3
134	2	5	7			2.5	2.5	3	3	4	4.5
135	2	1.5	5	1.5	4	1	2	0	0	0	0
136	1	0	0	0	0.5	2	3	2	4	1	4
138	2	0.5	0.5	1.5	3	2	4	0	0	0	0
140	2	0	0	0		0.5	2	1	0	0	2
142	1	6		3	2	0	0	0	1	0	0
143	1			0	1			0	1
145	1	3	4	3	4	1.5	2	1	1	1	1
146	1	2	3.5	3	4	4	4	0	4.5	0.5	7
148	1			4		5
149	1	2	1	0	1	0	2	0.5		1	2
151	1	3	3	4	4	1.5	2.5	1	3	1	1.5
152	1	0	0	0	0	0	0	0	0	0	0
153	2		0	4.5	1		0	2	2	3
155	1	2	1	1	1	1	1			0	0
157	2	0.5	1	1.5	2.5	3	6	3	4
159	1			4	4			4			3
160	2	2.8	2	3.3	3.3	5	4.5	2	2	5	3
	1=TAP
	2=Epidural
